# Supplementary material for: Expansion of Neutrophils and Classical and Nonclassical Monocytes as a Hallmark in Relapsing-Remitting Multiple Sclerosis
Source: Front Immunol. 2020 Apr 29;11:594. doi: 10.3389/fimmu.2020.00594 (PMC7202453; doi:10.3389/fimmu.2020.00594)
Supplement: Supplementary file 17 [file Table_4.xlsx]

## Sheet: Table_S4
Participant ID	Group Number	Group description	Disease status	Sex	Age at sampling, years	CRP, mg/dl	Neopterin, mmol/l	CD15+ eneutrophils, % of CD45+	HLA-DR+ Monocytes, % of CD45+	Classical monocytes, % of CD45+	Intermediate monocytes, % of CD45+	Non classical monocytes, % of CD45+	Classical monocytes, % of HLA-DR+	Intermediate monocytes, % of HLA-DR+	Non classical monocytes, % of HLA-DR+	CD15 neutrophils, 10^3 cells/µl	Monocyte, 10^3 cells/µl	Classical monocyte, 10^3 cells/µl	Intermediate monocyte, 10^3 cells/µl	Non classical monocyte, 10^3 cells/µl	Stratified age	Relapse last 3 months	EDSS at sampling	EDSS progression last 6 months	DMT receiving	DMT type	Lin+ lymphocytes, % of CD45+	Lin- SSChi granulocytes, % of CD45+	Lin+ lymphocytes, 10^3 cells/µl	Lin- SSChi granulocytes, 10^3 cells/µl	IL6, ng/l	Leukocyte CBC, 10^3 cells/µl	Neutrophil CBC, 10^3/µl
MS_Hep09	1	RRMSa	MS	femaleale	18.4164	0	5.7	83.3	8.55	8.26	0.12	0.035	96.6	1.36	0.41	7.0805	0.72675	0.7021	0.0102	0.002975	(0,30]	yes	0	no	yes	Galtiramer acetate	4.25	84.1	0.36125	7.1485	0	8.5	5.6
MS_Hep17	1	RRMSa	MS	femaleale	44.7014	0.74	6.9	47.5	24	22	0.099	0.027	91.7	0.41	0.11	3.515	1.776	1.628	0.007326	0.001998	(30,50]	yes	2	yes	no	none	6.4	84.1	0.4736	6.2234	2.7	7.4	4.8
MS_Hep24	1	RRMSa	MS	femaleale	47.7068	0.33	7.2	30.5	6.76	5.58	0.15	0.6	82.5	2.19	8.88	4.026	0.89232	0.73656	0.0198	0.0792	(30,50]	yes	3	yes	yes	Fingolimod	61	30.3	8.052	3.9996	2.5	13.2	3
MS_Hep29	1	RRMSa	MS	femaleale	35.2082	0.26	5.9	14.6	0.95	0.42	0.04	0.39	44.8	4.23	41.2	1.3578	0.08835	0.03906	0.00372	0.03627	(30,50]	yes	2	yes	yes	Natalizumab	83.6	14	7.7748	1.302	3	9.3	4.2
MS_Hep37	1	RRMSa	MS	male	46.1233	0.27	17.2	58.7	14.1	10.4	2.4	0.93	74	17	6.63	5.1069	1.2267	0.9048	0.2088	0.08091	(30,50]	yes	2.5	yes	yes	Dimethyl fumarate	24.7	58.7	2.1489	5.1069	1.9	8.7	3.9
MS_Hep47	1	RRMSa	MS	femaleale	45.2384	0.77	8.1	88.9	4.98	3.38	0.18	1.15	67.7	3.55	23.2	6.0452	0.33864	0.22984	0.01224	0.0782	(30,50]	yes	1.5	no	yes	Natalizumab	4.7	89.1	0.3196	6.0588	3.7	6.8	6.1
MS_Hep56	1	RRMSa	MS	male	44.863	0.2	5.1	NA	NA	NA	NA	NA	NA	NA	NA	NA	NA	NA	NA	NA	(30,50]	yes	6.5	yes	no	none	NA	NA	NA	NA	3.4	5.4	3.2
MS_Hep64	1	RRMSa	MS	femaleale	43.0658	0	8.1	20.7	0.7	0.52	0.018	0.12	74.3	2.61	16.8	1.4283	0.0483	0.03588	0.001242	0.00828	(30,50]	yes	1.5	no	yes	Dimethyl fumarate	76.4	20.5	5.2716	1.4145	31.2	6.9	4.6
MS_Hep66	1	RRMSa	MS	femaleale	39.9753	0	4.9	32.9	1.25	0.94	0.043	0.22	75	3.48	17.3	2.2701	0.08625	0.06486	0.002967	0.01518	(30,50]	yes	2	yes	no	none	60.8	33.2	4.1952	2.2908	1.8	6.9	4.7
MS_Hep03	2	RRMSi	MS	femaleale	45.1671	0.07	4.9	38.1	36.4	32.1	1.11	1.23	88.3	3.05	3.39	1.4478	1.3832	1.2198	0.04218	0.04674	(30,50]	no	3	no	yes	Galtiramer acetate	8.92	73.6	0.33896	2.7968	0	3.8	2.9
MS_Hep04	2	RRMSi	MS	femaleale	51.1534	0.27	6.7	39.9	22.1	18.4	0.57	1.29	83.3	2.6	5.86	2.3142	1.2818	1.0672	0.03306	0.07482	(50,70]	no	2	no	yes	Natalizumab	14.9	71.6	0.8642	4.1528	3	5.8	3.3
MS_Hep06	2	RRMSi	MS	femaleale	43.3288	0.1	5.4	36.7	45.7	44.3	0.62	0.074	97	1.36	0.16	3.4498	4.2958	4.1642	0.05828	0.006956	(30,50]	no	5	no	no	none	3.22	81.8	0.30268	7.6892	2	9.4	7.8
MS_Hep08	2	RRMSi	MS	femaleale	44.1397	0	5.2	51.1	31.6	28.5	1.41	0.81	90.1	4.46	2.57	3.1682	1.9592	1.767	0.08742	0.05022	(30,50]	no	4	no	no	none	5.64	69.7	0.34968	4.3214	0	6.2	5.2
MS_Hep10	2	RRMSi	MS	male	47.4932	0.13	7.4	91	1.73	1.64	0	0.014	94.5	0	0.78	5.551	0.10553	0.10004	0	0.000854	(30,50]	no	2	no	no	none	4.87	91.8	0.29707	5.5998	0	6.1	3.5
MS_Hep11	2	RRMSi	MS	femaleale	43.0356	0.37	9.6	99.6	0.11	0.099	0.00395	0.000658	93.3	3.72	0.62	8.1672	0.00902	0.008118	0.0003239	5.4e-05	(30,50]	no	3	no	yes	Fingolimod	0.039	99.9	0.003198	8.1918	3.7	8.2	7.4
MS_Hep12	2	RRMSi	MS	femaleale	29.274	0.49	8.7	47.8	32.8	30.3	1.02	0.21	92.6	3.11	0.64	5.7838	3.9688	3.6663	0.12342	0.02541	(0,30]	no	0	no	yes	Dimethyl fumarate	14.9	48	1.8029	5.808	8	12.1	9.2
MS_Hep14	2	RRMSi	MS	femaleale	26.5425	0.29	6.9	34.3	6.89	5.06	0.00628	0.00628	73.5	0.091	0.091	2.7783	0.55809	0.40986	0.00050868	0.00050868	(0,30]	no	2	no	yes	Natalizumab	23.3	70.2	1.8873	5.6862	2.9	8.1	4.1
MS_Hep15	2	RRMSi	MS	femaleale	61.9014	0.54	9.3	NA	NA	NA	NA	NA	NA	NA	NA	NA	NA	NA	NA	NA	(50,70]	no	6.5	no	no	none	NA	NA	NA	NA	3.8	13.3	8
MS_Hep18	2	RRMSi	MS	femaleale	29.274	0	7.3	48.2	20.6	17.7	0.66	1.61	86.1	3.22	7.84	2.2654	0.9682	0.8319	0.03102	0.07567	(0,30]	no	3	no	yes	Natalizumab	21.3	58.8	1.0011	2.7636	0	4.7	3
MS_Hep19	2	RRMSi	MS	femaleale	27.2329	0	9.9	67	6.73	6.21	0.027	0.14	92.3	0.41	2.12	5.025	0.50475	0.46575	0.002025	0.0105	(0,30]	no	2.5	no	yes	Dimethyl fumarate	24.5	65.8	1.8375	4.935	0	7.5	5.4
MS_Hep20	2	RRMSi	MS	femaleale	44.4822	0	6.3	84	9.95	7.84	0.26	1.12	78.7	2.58	11.3	4.536	0.5373	0.42336	0.01404	0.06048	(30,50]	no	1	no	no	none	4.7	84.1	0.2538	4.5414	0	5.4	4.3
MS_Hep21	2	RRMSi	MS	male	56.1808	0.13	7	54.2	13.1	11.2	0.34	0.92	85.4	2.57	7.03	4.4444	1.0742	0.9184	0.02788	0.07544	(50,70]	no	3	no	no	none	30.7	53.2	2.5174	4.3624	0	8.2	4.8
MS_Hep22	2	RRMSi	MS	male	49.0301	0	5	46.9	9.12	7.64	0.21	0.75	83.8	2.34	8.23	3.5175	0.684	0.573	0.01575	0.05625	(30,50]	no	2	no	yes	Galtiramer acetate	42.7	46.7	3.2025	3.5025	0	7.5	3.2
MS_Hep23	2	RRMSi	MS	femaleale	45.8301	0	3.9	68.7	7.15	6.02	0.067	0.47	84.2	0.93	6.53	4.122	0.429	0.3612	0.00402	0.0282	(30,50]	no	1	no	no	none	22.8	68.9	1.368	4.134	1.6	6	4
MS_Hep25	2	RRMSi	MS	femaleale	23.0548	0.07	5.8	67.1	7.07	6.46	0.026	0.026	91.3	0.37	0.37	5.6364	0.59388	0.54264	0.002184	0.002184	(0,30]	no	1	no	yes	Dimethyl fumarate	24.6	67.3	2.0664	5.6532	1.9	8.4	5.4
MS_Hep31	2	RRMSi	MS	male	32.8575	0.48	9.4	49.4	7.69	6.38	0.3	0.85	83	3.93	11	2.0254	0.31529	0.26158	0.0123	0.03485	(30,50]	no	0	no	no	none	41.3	49.7	1.6933	2.0377	3.1	4.1	2.3
MS_Hep32	2	RRMSi	MS	male	38.5123	0	8.4	80.7	4.93	3.85	0.25	0.68	78.2	5.08	13.8	4.035	0.2465	0.1925	0.0125	0.034	(30,50]	no	0	no	yes	Dimethyl fumarate	12.6	81	0.63	4.05	1.7	5	3.6
MS_Hep33	2	RRMSi	MS	femaleale	42.6493	0.25	10.4	50.8	7.87	6.63	0.56	0.44	84.2	7.1	5.65	2.794	0.43285	0.36465	0.0308	0.0242	(30,50]	no	3	no	no	none	39.7	50.8	2.1835	2.794	1.5	5.5	2.7
MS_Hep34	2	RRMSi	MS	femaleale	36.9726	0.13	8.4	77.7	6.3	4.57	0.43	1.12	72.6	6.8	17.8	2.6418	0.2142	0.15538	0.01462	0.03808	(30,50]	no	2	no	yes	Natalizumab	13.8	77.9	0.4692	2.6486	1.5	3.4	2.9
MS_Hep35	2	RRMSi	MS	femaleale	25.4904	0	5.7	63.2	5.1	4.37	0.23	0.26	85.7	4.43	5.13	2.4648	0.1989	0.17043	0.00897	0.01014	(0,30]	no	1	no	no	none	29.4	63.6	1.1466	2.4804	1.7	3.9	2.4
MS_Hep36	2	RRMSi	MS	femaleale	36.9123	0.13	5	91.8	1.24	0.98	0.045	0.18	79.2	3.63	14.2	5.7834	0.07812	0.06174	0.002835	0.01134	(30,50]	no	1	no	no	none	6.29	91.8	0.39627	5.7834	1.7	6.3	3.3
MS_Hep36	2	RRMSi	MS	femaleale	36.9123	0.13	5	91.8	1.24	0.98	0.045	0.18	79.2	3.63	14.2	5.7834	0.07812	0.06174	0.002835	0.01134	(30,50]	no	1	no	no	none	6.29	91.8	0.39627	5.7834	1.7	6.3	3.3
MS_Hep38	2	RRMSi	MS	femaleale	33.8767	0.19	6.5	70.8	13.3	10.5	0.53	1.76	79.1	3.98	13.2	1.77	0.3325	0.2625	0.01325	0.044	(30,50]	no	2	no	yes	Natalizumab	13	71.1	0.325	1.7775	3.4	2.5	1.7
MS_Hep40	2	RRMSi	MS	femaleale	39.063	0	6.2	80.7	10.8	9.7	0.2	0.63	89.7	1.86	5.84	2.9859	0.3996	0.3589	0.0074	0.02331	(30,50]	no	2	no	no	none	5.83	80.9	0.21571	2.9933	0	3.7	3
MS_Hep43	2	RRMSi	MS	femaleale	46.1397	0.14	8.9	33.2	10.2	8.96	0.32	0.36	87.4	3.13	3.49	3.818	1.173	1.0304	0.0368	0.0414	(30,50]	no	3	no	yes	Natalizumab	42.4	46.1	4.876	5.3015	4	11.5	6.2
MS_Hep44	2	RRMSi	MS	femaleale	35.7452	0.09	8.3	55.5	14.2	12.5	0.31	0.92	87.8	2.2	6.49	3.8295	0.9798	0.8625	0.02139	0.06348	(30,50]	no	3.5	no	yes	Natalizumab	20.6	62.8	1.4214	4.3332	3.5	6.9	5
MS_Hep45	2	RRMSi	MS	femaleale	36.2932	0.19	4	24.8	12.4	11.5	0.18	0.35	92.8	1.45	2.8	2.5048	1.2524	1.1615	0.01818	0.03535	(30,50]	no	2	no	no	none	47.6	38.9	4.8076	3.9289	8.5	10.1	6.3
MS_Hep48	2	RRMSi	MS	femaleale	36.5452	0.19	5.9	38	2.9	1.95	0.08	0.55	67.2	2.78	19	3.23	0.2465	0.16575	0.0068	0.04675	(30,50]	no	2	no	no	none	57.2	38.1	4.862	3.2385	1.8	8.5	4.2
MS_Hep49	2	RRMSi	MS	femaleale	36.063	0.09	7.2	41.8	9.62	6.98	0.58	1.36	72.5	6.02	14.1	2.4244	0.55796	0.40484	0.03364	0.07888	(30,50]	no	0	no	yes	Galtiramer acetate	19.1	73.2	1.1078	4.2456	0	5.8	4.7
MS_Hep51	2	RRMSi	MS	femaleale	33.5562	0.07	5.8	56.3	9.54	6.9	0.25	1.66	72.4	2.65	17.4	3.7158	0.62964	0.4554	0.0165	0.10956	(30,50]	no	2	no	yes	Natalizumab	21.8	69.2	1.4388	4.5672	1.7	6.6	4.7
MS_Hep02	3	PMSa	MS	male	65.2795	0.09	5.7	19.9	37.3	32.5	0.087	0.081	87	0.23	0.22	1.3532	2.5364	2.21	0.005916	0.005508	(50,70]	no	7.5	yes	no	none	10	76.3	0.68	5.1884	2.5	6.8	4.1
MS_Hep05	3	PMSa	MS	femaleale	46.0219	0	6.2	50.9	20.4	15.9	0.13	0.24	78.2	0.64	1.18	3.4612	1.3872	1.0812	0.00884	0.01632	(30,50]	no	7	yes	yes	Rituximab	9.74	80.6	0.66232	5.4808	0	6.8	4.5
MS_Hep26	3	PMSa	MS	femaleale	65.2384	0.17	6.3	35.5	2.28	1.22	0.085	0.51	53.2	3.7	22.4	2.556	0.16416	0.08784	0.00612	0.03672	(50,70]	no	4	yes	no	none	60.1	34.9	4.3272	2.5128	3.6	7.2	4.6
MS_Hep42	3	PMSa	MS	male	40.3589	0.11	7.5	26	17.1	15.2	0.42	0.87	89.3	2.45	5.11	1.534	1.0089	0.8968	0.02478	0.05133	(30,50]	yes	6	yes	no	none	32.4	54.5	1.9116	3.2155	1.9	5.9	3.8
MS_Hep52	3	PMSa	MS	femaleale	44.4767	0	7.6	11.2	9.85	7.67	0.47	0.68	77.9	4.73	6.93	0.6608	0.58115	0.45253	0.02773	0.04012	(30,50]	no	4	yes	yes	Rituximab	59.5	29.3	3.5105	1.7287	1.7	5.9	2.6
MS_Hep53	3	PMSa	MS	femaleale	52.6521	0	7.1	65.1	10.3	9.43	0.12	0.27	91.2	1.2	2.58	5.0127	0.7931	0.72611	0.00924	0.02079	(50,70]	no	4.5	yes	no	none	15.7	74.2	1.2089	5.7134	3.5	7.7	6.1
MS_Hep58	3	PMSa	MS	femaleale	49.7014	0	8	18.5	2.81	1.41	0.13	0.95	50.3	4.46	33.7	1.036	0.15736	0.07896	0.00728	0.0532	(30,50]	no	4	yes	yes	Rituximab	48.6	45.6	2.7216	2.5536	1.7	5.6	4
MS_Hep61	3	PMSa	MS	male	51.9753	0.16	4	30.2	2.2	1.75	0.083	0.23	79.4	3.79	10.4	2.6576	0.1936	0.154	0.007304	0.02024	(50,70]	no	6	yes	yes	Rituximab	65.5	29.6	5.764	2.6048	3.8	8.8	5.9
MS_Hep30	4	PMSi	MS	femaleale	41.4658	0.62	7.5	72	8.12	7.5	0.051	0.052	92.3	0.63	0.65	8.496	0.95816	0.885	0.006018	0.006136	(30,50]	no	3.5	no	yes	Natalizumab	18.2	72	2.1476	8.496	3.5	11.8	8.5
MS_Hep46	4	PMSi	MS	femaleale	40.8822	0	4.8	38.6	11.2	8.52	0.15	1.08	76.3	1.31	9.71	2.6634	0.7728	0.58788	0.01035	0.07452	(30,50]	no	4.5	no	yes	Natalizumab	32.2	55.8	2.2218	3.8502	0	6.9	3.4
MS_Hep50	4	PMSi	MS	male	42.8274	0	7.8	26.2	3.2	2.08	0.1	0.64	65.1	3.27	20.1	1.6506	0.2016	0.13104	0.0063	0.04032	(30,50]	no	4	no	no	none	69	26.7	4.347	1.6821	2.3	6.3	3.8
MS_Hep54	4	PMSi	MS	male	47.7644	0.22	4.4	50	8.19	6.97	0.18	0.38	85	2.24	4.67	3.7	0.60606	0.51578	0.01332	0.02812	(30,50]	no	6.5	no	no	none	33.6	56.1	2.4864	4.1514	1.8	7.4	4
MS_Hep55	4	PMSi	MS	male	55.5562	0	7.6	NA	NA	NA	NA	NA	NA	NA	NA	NA	NA	NA	NA	NA	(50,70]	no	4.5	no	no	none	NA	NA	NA	NA	2.4	6.9	3.1
MS_Hep59	4	PMSi	MS	male	63.6384	0	7	NA	NA	NA	NA	NA	NA	NA	NA	NA	NA	NA	NA	NA	(50,70]	no	4	no	no	none	NA	NA	NA	NA	1.5	5.3	3.4
MS_Hep60	4	PMSi	MS	femaleale	69.7562	0.06	7.6	NA	NA	NA	NA	NA	NA	NA	NA	NA	NA	NA	NA	NA	(50,70]	no	3.5	no	yes	Natalizumab	NA	NA	NA	NA	2.5	7.1	3.9
MS_Hep62	4	PMSi	MS	male	53.3014	0.98	7.3	32.1	0.96	0.53	0.033	0.25	55.1	3.48	25.7	2.7606	0.08256	0.04558	0.002838	0.0215	(50,70]	no	8	no	no	none	65.4	31.9	5.6244	2.7434	2.7	8.6	5.5
MS_Hep63	4	PMSi	MS	femaleale	38.3589	0	5.3	18.9	1.79	1.45	0.053	0.18	80.6	2.97	10.1	1.4742	0.13962	0.1131	0.004134	0.01404	(30,50]	no	4	no	yes	Natalizumab	77.5	18.8	6.045	1.4664	1.6	7.8	3.5
MS_Hep65	4	PMSi	MS	male	57.4301	0.41	7.5	7.75	2.22	1.76	0.1	0.25	79.3	4.63	11.5	0.58125	0.1665	0.132	0.0075	0.01875	(50,70]	no	7	no	no	none	59.9	30	4.4925	2.25	2.4	7.5	4.2
MS_Hep69	4	PMSi	MS	femaleale	45.0685	0.06	4.3	15.5	1.04	0.59	0.023	0.35	56.5	2.23	33.4	1.302	0.08736	0.04956	0.001932	0.0294	(30,50]	no	5	no	yes	Natalizumab	82.3	15.4	6.9132	1.2936	2.5	8.4	3.5
MS_Hep70	4	PMSi	MS	femaleale	56.7068	0.07	7.5	55.5	7.84	6.72	0.32	0.59	85.7	4.1	7.48	2.442	0.34496	0.29568	0.01408	0.02596	(50,70]	no	6.5	no	no	none	34.6	55.7	1.5224	2.4508	0	4.4	2.7
MS_Hep71	4	PMSi	MS	femaleale	51.9014	0.1	6.4	22.8	2.07	1.83	0.12	0.00292	88.2	5.67	0.14	1.8696	0.16974	0.15006	0.00984	0.00023944	(50,70]	no	6	no	no	none	56.3	40.4	4.6166	3.3128	2.6	8.2	4.9
MS_Hep72	4	PMSi	MS	femaleale	62.3205	0.12	8.8	6.22	2.99	2.11	0.22	0.55	70.5	7.2	18.3	0.31722	0.15249	0.10761	0.01122	0.02805	(50,70]	no	3	no	yes	Natalizumab	76.2	9.75	3.8862	0.49725	2	5.1	3.3
MS_Hep73	3	PMSa	MS	femaleale	51.9151	0.07	8	3.12	1.51	1.38	0.041	0.057	90.8	2.71	3.78	0.13104	0.06342	0.05796	0.001722	0.002394	(50,70]	yes	3	yes	no	none	74.5	21.6	3.129	0.9072	2.3	4.2	2.1
MS_Hep74	3	PMSa	MS	male	56.1863	0	8.7	34.6	1.28	1.06	0.02	0.039	82.9	1.53	3.06	1.73	0.064	0.053	0.001	0.00195	(50,70]	no	7	yes	no	none	49.6	45.9	2.48	2.295	4.4	5	3.6
MS_Hep75	3	PMSa	MS	femaleale	51.2986	0.07	13.2	46.3	0.63	0.32	0.029	0.14	51.1	4.57	21.8	4.0281	0.05481	0.02784	0.002523	0.01218	(50,70]	no	4.5	yes	no	none	46	46.3	4.002	4.0281	4.6	8.7	5.5
MS_Hep76	3	PMSa	MS	femaleale	46.4384	0.54	8.8	9.92	0.5	0.4	0.017	0	80	3.42	0	1.37888	0.0695	0.0556	0.002363	0	(30,50]	yes	6.5	yes	no	none	74.2	17.9	10.3138	2.4881	7.3	13.9	10
MS_Hep77	3	PMSa	MS	femaleale	53.7863	0	6.5	36	2.36	1.88	0.032	0.023	79.6	1.33	0.96	1.512	0.09912	0.07896	0.001344	0.000966	(50,70]	no	3.5	yes	yes	Rituximab	54.7	36.4	2.2974	1.5288	2.1	4.2	3.2
MS_Hep78	4	PMSi	MS	femaleale	56.6411	0.09	9.9	29.1	2.05	1.46	0.13	0.32	71.5	6.17	15.8	1.7169	0.12095	0.08614	0.00767	0.01888	(50,70]	no	4.5	no	no	none	66.2	29.2	3.9058	1.7228	2.5	5.9	3.5
MS_Hep79	4	PMSi	MS	femaleale	62.4658	0.91	13.2	23.6	1	0.71	0.16	0.067	70.9	15.7	6.72	1.6756	0.071	0.05041	0.01136	0.004757	(50,70]	no	8	no	no	none	73.1	23.6	5.1901	1.6756	8.2	7.1	3.9
MS_Hep80	3	PMSa	MS	femaleale	49.4767	0	5.3	10.7	3.95	3.39	0.13	0.28	85.7	3.25	7.1	0.8667	0.31995	0.27459	0.01053	0.02268	(30,50]	no	3	yes	yes	Rituximab	77.6	16.1	6.2856	1.3041	2.3	8.1	4.6
MS_Hep81	5	Healthy	healthy	femaleale	47.9699	0.28	6.8	59.7	0.72	0.52	0.046	0.088	71.7	6.35	12.2	3.582	0.0432	0.0312	0.00276	0.00528	(30,50]	no	0	no	no	none	26.4	68.1	1.584	4.086	2.6	6	3.6
MS_Hep82	5	Healthy	healthy	femaleale	47.8548	0.06	15	38.7	2.38	2.05	0.082	0.19	86	3.46	7.86	2.2059	0.13566	0.11685	0.004674	0.01083	(30,50]	no	0	no	no	none	40.7	53.7	2.3199	3.0609	1.7	5.7	3.6
MS_Hep83	5	Healthy	healthy	femaleale	38.3205	0.09	5.5	47.3	0.3	0.26	0.012	0.019	86.7	3.95	6.37	2.838	0.018	0.0156	0.00072	0.00114	(30,50]	no	0	no	no	none	41.6	56.5	2.496	3.39	2	6	3.5
MS_Hep84	5	Healthy	healthy	male	54.589	0.06	15.5	28.9	5.54	4.95	0.19	0.27	89.3	3.38	4.86	0.9248	0.17728	0.1584	0.00608	0.00864	(50,70]	no	0	no	no	none	46.3	42.9	1.4816	1.3728	1.9	3.2	2.1
MS_Hep85	5	Healthy	healthy	femaleale	21.4055	0.11	7.3	70.6	0.87	0.61	0.081	0.14	70.1	9.31	15.6	3.8124	0.04698	0.03294	0.004374	0.00756	(0,30]	no	0	no	no	none	26.7	70.9	1.4418	3.8286	1.5	5.4	2.9
MS_Hep86	5	Healthy	healthy	femaleale	21.7397	0.16	5.9	53.2	4.25	3.44	0.22	0.25	80.9	5.09	5.95	4.6284	0.36975	0.29928	0.01914	0.02175	(0,30]	no	0	no	no	none	31.9	61.5	2.7753	5.3505	4.4	8.7	5.6
MS_Hep87	5	Healthy	healthy	femaleale	20.2877	0	6.5	10.3	7.46	6.04	0.051	0.12	81	0.68	1.56	0.6077	0.44014	0.35636	0.003009	0.00708	(0,30]	no	0	no	no	none	74.4	14.8	4.3896	0.8732	0	5.9	3.7
MS_Hep88	5	Healthy	healthy	femaleale	48.5644	0.07	6.5	18.1	1.63	1.32	0.048	0.12	80.9	2.97	7.17	0.7421	0.06683	0.05412	0.001968	0.00492	(30,50]	no	0	no	no	none	67.5	27.8	2.7675	1.1398	2.1	4.1	2.4
MS_Hep89	5	Healthy	healthy	male	24.0192	0.1	5.2	11.6	1.17	0.99	0.062	0.048	84.1	5.31	4.08	0.7424	0.07488	0.06336	0.003968	0.003072	(0,30]	no	0	no	no	none	71.8	24	4.5952	1.536	0	6.4	3.6
MS_Hep90	5	Healthy	healthy	male	25.2575	0.57	8.1	67.4	2.21	1.83	0.09	0.19	83.1	4.09	8.81	3.5048	0.11492	0.09516	0.00468	0.00988	(0,30]	no	0	no	no	none	14.9	80.8	0.7748	4.2016	4.4	5.2	3.8
MS_Hep91	5	Healthy	healthy	male	31.9014	0.15	9.6	37.7	2.73	2.43	0.044	0.098	89.2	1.6	3.61	2.9783	0.21567	0.19197	0.003476	0.007742	(30,50]	no	0	no	no	none	44	49.1	3.476	3.8789	2.3	7.9	5.3
MS_Hep92	5	Healthy	healthy	male	23.3781	0.08	9.7	13.2	3.44	2.62	0.12	0.47	75.9	3.53	13.5	1.122	0.2924	0.2227	0.0102	0.03995	(0,30]	no	0	no	no	none	67.9	20.9	5.7715	1.7765	1.6	8.5	5.3
MS_Hep93	5	Healthy	healthy	femaleale	22.6164	0.81	3.8	64.2	0.56	0.43	0.063	0.046	75.6	11.3	8.23	3.9804	0.03472	0.02666	0.003906	0.002852	(0,30]	no	0	no	no	none	29.8	67.1	1.8476	4.1602	0	6.2	4.1
MS_Hep94	5	Healthy	healthy	male	23.4274	0.08	4.9	25.1	1.41	0.94	0.065	0.16	66.5	4.63	11	2.0582	0.11562	0.07708	0.00533	0.01312	(0,30]	no	0	no	no	none	50.9	42.9	4.1738	3.5178	2	8.2	4.5
MS_Hep95	5	Healthy	healthy	male	28.2384	0	9.6	31	1.1	0.8	0	0.029	72.3	0	2.62	2.015	0.0715	0.052	0	0.001885	(0,30]	no	0	no	no	none	53.3	41	3.4645	2.665	0	6.5	3
